# Supplementary material for: Genome-wide investigation of in vivo EGR-1 binding sites in monocytic differentiation
Source: Genome Biol. 2009 Apr 19;10(4):R41. doi: 10.1186/gb-2009-10-4-r41 (PMC2688932; doi:10.1186/gb-2009-10-4-r41)
Supplement: Additional data file 2 — Myeloid related genes within predicted EGR-1 targets. [file gb-2009-10-4-r41-S2.xls]

## Sheet: Sheet1
List of Myeloid Related Genes within Predicted EGR-1 Targets
Gene ID	Gene Name
25	ABL1
4299	AFF1
54806	AHI1
207	AKT1
468	ATF4
79870	BAALC
672	BRCA1
811	CALR
819	CAMLG
867	CBL
1019	CDK4
1021	CDK6
84324	CIP29
1612	DAPK1
1662	DDX10
9988	DMTF1
1958	EGR1
2119	ETV5
139285	FAM123B
355	FAS
2289	FKBP5
2523	FUT1
2551	GABPA
4616	GADD45B
2885	GRB2
10456	HAX1
26959	HBP1
3065	HDAC1
3066	HDAC2
3087	HHEX
3161	HMMR
8517	IKBKG
3725	JUN
4254	KITLG
26013	L3MBTL
5605	MAP2K2
1326	MAP3K8
5594	MAPK1
57591	MKL1
9757	MLL4
55904	MLL5
10962	MLLT11
91663	MYADM
4615	MYD88
4869	NPM1
5108	PCM1
8864	PER2
8503	PIK3R3
5329	PLAUR
64857	PLEKHG2
5359	PLSCR1
5591	PRKDC
5888	RAD51
64783	RBM15
23157	SEPT6
6464	SHC1
4088	SMAD3
6598	SMARCB1
6609	SMPD1
6647	SOD1
6667	SP1
117178	SSX2IP
6774	STAT3
10915	TCERG1
7124	TNF
7178	TPT1
7409	VAV1
7533	YWHAH
7538	ZFP36
Additional data file 2
