# Supplementary material for: Genome-wide investigation of in vivo EGR-1 binding sites in monocytic differentiation
Source: Genome Biol. 2009 Apr 19;10(4):R41. doi: 10.1186/gb-2009-10-4-r41 (PMC2688932; doi:10.1186/gb-2009-10-4-r41)
Supplement: Additional data file 9 — Real-time PCR primers for ChIP samples. [file gb-2009-10-4-r41-S9.xls]

## Sheet: S.4
List of Real-time PCR Primers for ChIP samples
Traget Gene	Forward	Reverse
ABCA1	ACCGAGCGCAGAGGTTACTA	ACGTGCTTTCTGCTGAGTGA
ACAD9	CCAGGGCCTACAATTTCCTC	CCCAAGGCCTTAGTCACG
ATAD2	CTCGCAGCTCTGGCTCTT	GAGTTTCGAGCCTGCTGTTC
BCLAF1	GGGTGGAAGAGGAAGATATGC	CAGGTTTTCGAGGCACTACG
C7orf47	CCTCCTAGACGCCGCTACC	AGGCTGTGAGTGCGGAAG
CD164	GCTCAGTCAACCCCTCAATC	GGATTCCCGTTGGTATCGTC
CDCA2	CAGGCGCACCCTCTAGTTTA	GTGCTTGGGTCCCTTTCAG
CDKN3	CTCCCAGCCAATCAACGTC	TCAGATCCGCTTCTGGTTTC
CLK4	ACAAACACCCCACAAAATGG	GCGCAAGGTTCTGTCACG
CNBP	TCGCAAGGTAGAGGCTGTTT	CTCTGATTGGACTGCCGAAC
CYP51A1	GATCAGCAGCATGGACAAGA	GTGTTTCCGACGGAGTGAAT
EGR2	CGCCTTACTAACCCCCTCAA	ACGGTAAAGTTCGGGGCTCT
GUK1	AGCGCTGTGACGTAGCAGAT	CACACAGCGCGAACTAACAT
H2AFV	GCTGTTTGTTTTTGCACACG	GCGTCCAATCTCATTGGTTT
HMGCS1	TAGTCAAGGACACCGCCTCT	CTGTCCTTTCGTGGCTCACT
HNRPK	CGGTCGGAGCTAGACAGAAA	TCCGTCGCCTTGATTGAC
IFNGR1	GCCTTACGTCACTTCCGTCA	GTGCTCACTGCTGGGTGCT
IMPDH2	TAAACCAGCCGATTTCGTCA	CTATACGCATGCGCTGTTTC
JMJD1A	GCAGCCAAGGAATTGTTTTT	TCATTGGCTGAAACACAGGA
JUP	GGGGCTTGATCTAGCAAGAAA	TGAAAACTGGCCACTGACTG
KIF15	TACAGAGGCGCTTAGCTGTG	AAATTTGAATTTGGCGCTTG
KIF20A	TAGCTGCAGGCTTCCCTATC	CTCACACCTAGTCGCCGAAG
KIF2C	GTGCCAAGCGTAGGAAGATG	GCAAGCGTCCTTAAAACGTC
LAPTM4A	CAACGACGCGTCTTCAAAC	GAGGAAGAGGGGTGGGTAAG
LIG1	GGGAGACACCTCTCTGCACT	GCCTATGCTTCGCCATGT
MCM6	TTTGCTTAGTGCCGAGGATT	TCCTGTGTCACGATTGGTTC
METTL7B	CCGCCCACATAAAAGTCATT	CCGCTGTGATAGGACTTTGC
NAB1	ATTCCCGGAGACATTCTGTG	AACCTTTCTCGGAGGGAAAA
NAB2	CTTTCCCTGGGGCTTAGAGT	CCCCTTTGGTTTCTCCTAGC
NFYA	GCCTGCGTATTCCTTTCACT	CTAACTCCAGTTCAGGGATCG
NOLC1	TCTGAGGTGAAGGTGGGACT	ACGACTCAGGAACCCAACAG
NUP133	GCGCGGAACTTAAACACCTA	CCGACCTACCTCGCTGACT
PCM1	GAAGCGACACCACAGACTCC	GTACTGCAGAGGGGGCAAC
PLAUR	GTTTTGCGAAAGAGCGAGTC	TGATCACAACTCCATGAGTCAG
PNRC1	GCAAGCTGGTTGTTTGTGTG	CTGCGAAAGCCCAATTAGAG
PTP4A1	GCTCCCACCCCTTCTTAACT	ACCGGTTGATGAATGGCTAA
QRICH1	GGGCTCCAAGCTAGCTCTTT	ACAGAAGTTTGTGGGGTCCA
RAPGEF6	CCGTAACAAGGTCCGAACTC	GCATGCGCACTTACTCTCC
RIF1	TTGGATTGGCTCGAACTTCT	AGCTCCGGCTGTTTACTCAC
RNF168	GCATAACTTCCGCTTTACCG	GCAACGAATAGGGTTTCTGG
TAF6	CACAACCAACCGTCCTCTTT	CTGCCGCTAGAGTTTTCCTG
TM2D2	AGCAGCACAGACCCAAGAAC	CTAGTTGGTTGGCGGAGGT
TMEM97	GCTCACAACCGCAATCTACA	AGTATAGCGCGTGGAGAAGG
TNRC5	GAGCTGAGGAGAACGACTGG	CTGCAGAGCTCGGAACCTT
UBP1	GGAACTGTCCAGAGAGTGCAA	CTAGAAGGGGCGGAAACTG
CNPY1	TTGTCACCTGGCAGATAAGTG	AACGTTAACTTTGCGTGGAGA
DAZL	AGGAAAGCCGAGGATGACTT	TCATGGTGAGTTGAGGGAGA
DIRAS3	TGCGCAATACGTGGTAAGAA	CAGTTCCTCCCCAACCTGTA
DND1	GTGGTACTGGGGTCCCTAAAG	CTCAGAGCCAATGAGAGCTTG
GPX3	GGGACAAGAGAAGTCGAAGGT	AAAGGGGTTCAGGAGGTCTCT
NRXN1	AAGAGTTTCGGGCGAGAGTG	CGCACACAAAGCTAAATGGA
SLC4A7	TATCATTGTCCCTGCTGCTG	TGGAGGAGGATTTGATTGGA
TBC1D19	CAGAGAGGGACGGACACAAG	CGACTCCTCCTGCAACATTT
ABHD2	ATCAAACACGACCCACCTTC	AGTGGAGGCGGGATTCTTAG
ARL4A	TGGACCGAGAGAGAGCTCAG	TCATGATCCCAAATCCCATT
GCLC	AAAACCTGGACCGTGGAGAT	GGGGGCTGTATCACAACAAC
IDS	GTCATCCTGCAGCAATAGGC	TTAAGGGCAGTGGCTGAATC
NASP	CGGGAAAACTCCATTGTTTG	CACAAGACGTGAGCGAGGT
TBC1D2	AGCTTCCCAAAGGGAGACAC	TAACCTGGGTTTGCGATCTT
AGL_U1.5K	CCCGACACAGAGAAAACACA	CTCCGCAACTTTATGGGAAA
AGL_U1K	CCACACTTCCCCCTTCCTAT	TCACTGCCCTCAAGGAACTC
AGL_U500	CCCGGACACCGTTAAGTATC	CCAACACGTGTCCATCACTT
AGL_EGR1	CCCAGGGCAAGGAGAAAG	GTACCTCTGGCCCACTTCC
AGL_D500	GCAGCTATTCCAGAGGCAAC	AGACTCCGAATGGCACTTCT
AGL_D1K	GAAGCCAAAATGGGACACAG	CGCAAATGAGCAAATCAAAA
AGL_D1.5K	TTTGCTTTGGGTATGCATGT	CTCCACATTTGAGAAGTTTTTGA
ZNF644_U1.5K	AACGAGGTTTTTCTTAGCAAGC	AAGAAAGGAAACCTGGCTGTT
ZNF644_U1K	CGAGCGATTTACCTCTTGCT	TGTCTACACCCCTCCCCTTA
ZNF644_U500	TCCTTGTGTAGCACCAACTCC	CCATCCAAAAGGACGCATT
ZNF644_EGR1	GCCAGAAACCAAACAAGGTC	CATGCCTAGTGCTTGGGTCT
ZNF644_D500	TGCTGGTTAACCCTTCAGAGA	TGGCTCAGTCGAAAAACAAA
ZNF644_D1K	AACCCAATGAGACAAAGAGGA	TCCCCCATTGACTGCAAATA
ZNF644_ D1.5K	TGAAACGCTGTACAAAATGGA	GAACAGAGACCCACGTCTGC
CLSPN_U1.5K	TGTTTTCTATGCAGGCTGGTT	CTGCTTTGGATTGTTGAGAGG
CLSPN_U1K	GCAAATGACTGGTCGGATCT	GCCAAAACCCTCAATCAAAC
CLSPN_U500	CCCAGTGTGGAACTCCCTAA	CCTCTTCAGCCGGTTCCT
CLSPN_EGR1	CCTATTACCCAGGCTGAGTTG	GAAAGACTCACCCCTCCAATC
CLSPN_D500	TCTCCCTCTGTTAGCCAGGA	AAAAATTAGCCAGGGGTTGG
CLSPN_D1K	CATCACTCCTAGAGGGCATTC	CCATGGTGACAGGGAGAGAC
CLSPN_D1.5K	TTGCCTCTCCAGGTCAATTC	TGTCTTTACAGGGGCCTGAC
SPOCD1_ U1.5K	GTAGCGGGCAAATATCCAAA	CCAAGTTGCTGACCTGGAGT
SPOCD1_ U1K	GAGCTCTCCCCTGAGTAGGC	TGGAGCTGCTAGCTGTGGTA
SPOCD1_ U500	CTCTCCCAGACCCTTCCACTC	CAGAGACAAGAAGACCCTGGA
SPOCD1_ EGR1	TTCCCTGAGTTTTCCCTCCT	AGCAGCCTTTTGCTCATCAT
SPOCD1_ D500	GGAAATGCAGAATCAATTCCA	TGGGGTATTGGGAAATGAGA
SPOCD1_D1K	CCGTTATCCATGAACTAAGCTTTT	AATGTCATTTGGCTTTCAGTGTTA
SPOCD1_ D1.5K	GCAGAAACAGTGGTGTTTGG	AGGAGGCTGAGAGGGGAATA
IIP45_U1.5K	CGGCCCCAGTTTTTCTAAGT	TGGGAAAACAAGAAGAGATGGT
IIP45_U1K	GCTGGGCTGTAACTCCTTACC	GTGCAATTCAGTGGAGAAAGG
IIP45_U500	TTTTAGGTTTACTGGCGTGAGC	CGGCCTGCTTTATACTTTCATT
IIP45_EGR1	TGACCAATCGGTTGTGTAGC	GGACGTCTGGTGAGCGTTAC
IIP45_D500	AACGGCGACCCTCTGACTAT	AACTGTTTGATCCGCAGGAC
IIP45_D1K	ACCCTGGAGTCAAATTTTGGT	TGGTGAGTCCAACACAAATCA
IIP45_D1.5K (=control for H3K9ac)	CCCCAGCCATTTTGGTAATAAT	GAGCAAGACTGTCACACACACA
Control (for EGR-1)	GAGTTCCTCGAATGGTGCAT	GTTTCCACACGCACAAGATG
		Additional data file 9
